# Supplementary material for: The effects of psychiatric disorders on the risk of chronic heart failure: a univariable and multivariable Mendelian randomization study
Source: Front Public Health. 2024 Jan 17;12:1306150. doi: 10.3389/fpubh.2024.1306150 (PMC10827915; doi:10.3389/fpubh.2024.1306150)
Supplement: Supplementary file 1 [file Data_Sheet_1.CSV]

	SNP	effect_allele.exposure	other_allele.exposure	effect_allele.outcome	other_allele.outcome	beta.exposure	beta.outcome	eaf.exposure	eaf.outcome	remove	palindromic	ambiguous	id.outcome	chr	pos	se.outcome	samplesize.outcome	pval.outcome	outcome	originalname.outcome	outcome.deprecated	mr_keep.outcome	data_source.outcome	pos.exposure	se.exposure	chr.exposure	pval.exposure	samplesize.exposure	id.exposure	exposure	mr_keep.exposure	pval_origin.exposure	data_source.exposure	action	mr_keep	F
1	rs10262192	A	G	A	G	0.073204	0.0083	NA	NA	FALSE	FALSE	FALSE	ebi-a-GCST009541	7	114091753	0.008	977323	0.2994	Heart failure || id:ebi-a-GCST009541	Heart failure	Heart failure || ||	TRUE	igd	114091753	0.0132	7	2.89E-08	55374	ieu-a-1183	ADHD || id:ieu-a-1183	TRUE	reported	igd	2	TRUE	30.75542709
2	rs112984125	A	G	A	G	-0.106005	-0.0201	NA	NA	FALSE	FALSE	FALSE	ebi-a-GCST009541	1	44173423	0.0098	977323	0.0407399	Heart failure || id:ebi-a-GCST009541	Heart failure	Heart failure || ||	TRUE	igd	44173423	0.0146	1	3.58E-13	55374	ieu-a-1183	ADHD || id:ieu-a-1183	TRUE	reported	igd	2	TRUE	52.71655106
4	rs1427829	G	A	G	A	-0.0799012	-0.0122	NA	NA	FALSE	FALSE	FALSE	ebi-a-GCST009541	12	89760744	0.0078	977323	0.1188	Heart failure || id:ebi-a-GCST009541	Heart failure	Heart failure || ||	TRUE	igd	89760744	0.0133	12	1.82E-09	55374	ieu-a-1183	ADHD || id:ieu-a-1183	TRUE	reported	igd	2	TRUE	36.09136617
5	rs212178	A	G	A	G	-0.1154	-0.012	NA	NA	FALSE	FALSE	FALSE	ebi-a-GCST009541	16	72578131	0.0126	977323	0.3427	Heart failure || id:ebi-a-GCST009541	Heart failure	Heart failure || ||	TRUE	igd	72578131	0.02	16	7.68E-09	55374	ieu-a-1183	ADHD || id:ieu-a-1183	TRUE	reported	igd	2	TRUE	33.2929
6	rs281320	G	T	G	T	0.0737972	-5.00E-04	NA	NA	FALSE	FALSE	FALSE	ebi-a-GCST009541	15	47769424	0.0078	977323	0.9467	Heart failure || id:ebi-a-GCST009541	Heart failure	Heart failure || ||	TRUE	igd	47769424	0.0133	15	3.14E-08	55374	ieu-a-1183	ADHD || id:ieu-a-1183	TRUE	reported	igd	2	TRUE	30.78764615
7	rs4858241	G	T	G	T	-0.0789036	-0.0149	NA	NA	FALSE	FALSE	FALSE	ebi-a-GCST009541	3	20669071	0.0081	977323	0.0656296	Heart failure || id:ebi-a-GCST009541	Heart failure	Heart failure || ||	TRUE	igd	20669071	0.014	3	1.74E-08	55374	ieu-a-1183	ADHD || id:ieu-a-1183	TRUE	reported	igd	2	TRUE	31.76417394
8	rs4916723	C	A	C	A	0.0766003	0.0105	NA	NA	FALSE	FALSE	FALSE	ebi-a-GCST009541	5	87854395	0.008	977323	0.1893	Heart failure || id:ebi-a-GCST009541	Heart failure	Heart failure || ||	TRUE	igd	87854395	0.0135	5	1.58E-08	55374	ieu-a-1183	ADHD || id:ieu-a-1183	TRUE	reported	igd	2	TRUE	32.19536878
9	rs74760947	G	A	G	A	0.179797	-8.00E-04	NA	NA	FALSE	FALSE	FALSE	ebi-a-GCST009541	8	34352610	0.0179	977323	0.965	Heart failure || id:ebi-a-GCST009541	Heart failure	Heart failure || ||	TRUE	igd	34352610	0.0317	8	1.35E-08	55374	ieu-a-1183	ADHD || id:ieu-a-1183	TRUE	reported	igd	2	TRUE	32.16965161
10	rs9677504	A	G	A	G	0.116903	0.0123	NA	NA	FALSE	FALSE	FALSE	ebi-a-GCST009541	2	215181889	0.0131	977323	0.3489	Heart failure || id:ebi-a-GCST009541	Heart failure	Heart failure || ||	TRUE	igd	215181889	0.0206	2	1.39E-08	55374	ieu-a-1183	ADHD || id:ieu-a-1183	TRUE	reported	igd	2	TRUE	32.20452307
